# Supplementary material for: Efficient Removal of Hexavalent Chromium (Cr(VI)) from Wastewater Using Amide-Modified Biochar
Source: Molecules. 2023 Jun 30;28(13):5146. doi: 10.3390/molecules28135146 (PMC10343244; doi:10.3390/molecules28135146)
Supplement: Supplementary file 1 [file molecules-28-05146-s001.zip]

Archive with 1 entries (1 files):
- molecules-2425489-supplementary.pdf
